# Supplementary material for: Multitumor Case Series of Germline BRCA1, BRCA2 and CHEK2-Mutated Patients Responding Favorably on Immune Checkpoint Inhibitors
Source: Curr Oncol. 2021 Aug 24;28(5):3227–39. doi: 10.3390/curroncol28050280 (PMC8395488; doi:10.3390/curroncol28050280)
Supplement: Supplementary file 1 [file curroncol-28-00280-s001.zip]

Archive with 1 entries (1 files):
- curroncol-1298025-supplementary.xlsx
