# Supplementary material for: Multitumor Case Series of Germline BRCA1, BRCA2 and CHEK2-Mutated Patients Responding Favorably on Immune Checkpoint Inhibitors
Source: Curr Oncol. 2021 Aug 24;28(5):3227–39. doi: 10.3390/curroncol28050280 (PMC8395488; doi:10.3390/curroncol28050280)
Supplement: Supplementary file 1 [file curroncol-28-00280-s001.zip › curroncol-1298025-supplementary.xlsx]

## Sheet: Table S1
Table S1: Characteristics of included patients
Patient number	Age at diagnosis (years)	Gender (0=male)	Tumor Type	Additional malignancy (1)	Additional malignancy (2)	Additional malignancy (3)	DDR variant? (1=yes)	Type of DDR variant	Genetic screening performed	Type of ICPI	Number of metastatic sites	CRP day 1 (mg/l)	Albumin day 1 (g/l)	Neutrophil-lymphocyte ratio day 1	LDH (U/l)	ECOG PS	PFS	PFS reached = 1	Best response on ICP INH	Tumor shrinkage (irRECIST, %)	OS since start of ICPI	Death reached = 1
1	69	0	Renal cell carcinoma	Prostate adenocarcinoma	Colon adenocarcinoma	N/A	1	BRCA1 (c.212+3A>G, p.?)	Analysis of known family variant	NIVOLUMAB	4	1.9	41.9	5.78	164	0	29	1	PR	-93	43	0
2	73	0	Squamous cell carcinoma - unknown primary	Prostate adenocarcinoma	N/A	N/A	1	BRCA2 (c.6644_ 6647del, p.Ty2215Serfs*13)	Analysis of known family variant	NIVOLUMAB	4	2.6	41	3	172	0	25	0	PR	-58	25	0
3	31	1	Malignant melanoma	N/A	N/A	N/A	1	CHEK2 (c. 1100del, p.Thr367Metfs*15)	Analysis of known family variant	PEMBROLIZUMAB	3	UNKNOWN	45	1.44	145	0	39	0	pCR	-100	39	0
4	56	0	Malignant melanoma	N/A	N/A	N/A	1	BRCA2 (c.516+1G>A, p. ?)	Analysis of known family variant	NIVOLUMAB-IPILIMUMAB	3	3.3	42.5	4.9	309	0	2	0	PR	-30	23	0
5	38	1	Malignant melanoma	N/A	N/A	N/A	1	BRCA1 (c.5186T>A, p.Leu1729Gln)	ATM, BRIP1, CDH1, CHEK2, MLH1, MSH2, MSH6, NBN (only c.657_661del), PALB2, PTEN, RAD51C, RAD51D, TP53. Additional testing: NGS sequencing of tumor tissue.	NIVOLUMAB	3	3	44	2.24	307	0	30	1	CR	-100	58	0
6	64	0	Transitional cell carcinoma (ureter)	N/A	N/A	N/A	1	BRCA2 (c.4936_4939del, p.Glu1646Glnfs*23)	Analysis of known family variant	ATEZOLIZUMAB	1	3.1	43	2.15	203	1	7	1	PR	-51	15	0
7	59	0	Transitional cell carcinoma (bladder)	N/A	N/A	N/A	1	BRCA1 (c.212+3A>G, p.?)	Analysis of known family variant	PEMBROLIZUMAB	7	157	29.2	21.48	365	1	18	0	CR	-100	18	0
8	67	0	Renal cell carcinoma	Malignant melanoma	N/A	N/A	0	N/A	HaloPlex panel	NIVOLUMAB	2	3.8	42.7	UNKNOWN	397	1	2	1	PD	80	11	1
9	54	1	Renal cell carcinoma	N/A	N/A	N/A	0	N/A	HaloPlex panel	NIVOLUMAB	4	2.6	39.4	1.69	179	0	3	1	PD	42	28	0
10	57	1	Renal cell carcinoma	Breast cancer	Basocellular carcinoma (skin)	N/A	0	N/A	HaloPlex panel	NIVOLUMAB-IPILIMUMAB	2	98	42.8	2.83	158	1	24	0	PR	-63	24	0
11	55	0	Renal cell carcinoma	N/A	N/A	N/A	0	N/A	HaloPlex panel	NIVOLUMAB	2	3.4	38.8	2.16	245	0	11	1	SD	9	37	0
12	54	0	Renal cell carcinoma	Malignant melanoma	Transitional cell carcinoma (bladder)	N/A	0	N/A	HaloPlex panel	NIVOLUMAB	1	2.6	43.8	1.57	149	0	5	1	SD	17	28	0
13	43	1	Renal cell carcinoma	Breast cancer	Squamous cell carcinoma (skin)	Squamous cell carcinoma (skin)	0	N/A	HaloPlex panel	NIVOLUMAB	3	8.5	40.9	1.57	175	0	2	1	PD	39	31	0
14	59	0	Renal cell carcinoma	Rectum adenocarcinoma	N/A	N/A	0	N/A	HaloPlex panel	NIVOLUMAB-IPILIMUMAB	2	33.9	32.5	8.56	207	1	11	1	SD	-7	17	1
15	57	0	Renal cell carcinoma	N/A	N/A	N/A	0	N/A	HaloPlex panel	NIVOLUMAB	1	12.6	42.2	2.62	181	0	22	1	PR	-100	23	0
16	64	0	Melanoma	Basocellular carcinoma (skin)	Rectum adenocarcinoma	Prostate adenocarcinoma	0	N/A	BRCA hereditary cancer MASTR plus kit	PEMBROLIZUMAB	2	UNKNOWN	40.9	4	193	0	2	1	PD	56	25	1
17	61	1	Melanoma	Breast cancer	Endometrial cancer	N/A	0	N/A	BRCA hereditary cancer MASTR plus kit	NIVOLUMAB	1	UNKNOWN	42	1.85	181	0	15	1	Clinical benefit	Clinical benefit	32	0
18	68	1	Renal cell carcinoma	Breast cancer	N/A	N/A	0	N/A	BRCA hereditary cancer MASTR plus kit	NIVOLUMAB-IPILIMUMAB	4	216.3	38	9	UNKNOWN	1	2	1	PD	21	2	1
19	71	0	Renal cell carcinoma	Prostate adenocarcinoma	N/A	N/A	0	N/A	FamCanc panel + Precision2 trial (BMSO)	NIVOLUMAB	2	2.9	35	2.12	205	0	6	1	SD	17	23	0
20	51	1	Renal cell carcinoma	Breast cancer	N/A	N/A	0	N/A	HaloPlex panel	NIVOLUMAB-IPILIMUMAB	3	178	32.3	4.53846	217	1	13	1	Clinical benefit	Clinical benefit	15	0
